# Supplementary material for: Factors That Influence Sustained Release from Hot-Melt Extrudates
Source: Pharmaceutics. 2023 Jul 20;15(7):1996. doi: 10.3390/pharmaceutics15071996 (PMC10386192; doi:10.3390/pharmaceutics15071996)
Supplement: Supplementary file 1 [file pharmaceutics-15-01996-s001.zip]

Archive with 1 entries (1 files):
- pharmaceutics-2424305-supplementary.pdf
